# Supplementary material for: Factors influencing ankle alignment changes following medial unicompartmental knee arthroplasty: Preoperative knee and ankle deformities and extent of knee alignment correction
Source: PLoS One. 2025 Mar 14;20(3):e0318677. doi: 10.1371/journal.pone.0318677 (PMC11908698; doi:10.1371/journal.pone.0318677)
Supplement: S1 Data — (XLSX) [file pone.0318677.s001.xlsx]

## Sheet: Data
Group	Age	Gender	BMI	Side	FU	Diagnosis	Surgeon	Approach	Size_F	Size_T	Size_I	PreHKA	LDFA	MPTA	JLCA	PrePGA	PreTGA	PrePTA	PostHKA	PostPGA	PostTGA	PostPTA	FCA	TCA	CVA	ΔHKA	ΔPGA	ΔTGA	ΔPTA
1	65	1	22.01	1	32	1	B	2	1	2	3	12.8	93.2	82	1.5	-7.3	-9.2	2.1	5.2	2.3	1.7	0.3	-1.6	2.5	-4.5	-7.6	9.6	10.9	-1.8
2	75	1	27.89	1	58	1	B	2	1	2	4	4.5	92.4	88	0	-8.8	-8	-1.4	0.9	-5.6	-4.7	-0.9	2.2	1	2.5	-3.6	3.2	3.3	0.5
2	65	2	28.24	2	50	2	B	2	3	5	3	5.1	86.6	85.6	3.8	0.5	0.9	-0.5	3.5	9.1	9.1	-0.1	4.5	5.6	5.9	-1.6	8.6	8.2	0.4
2	70	2	28.76	2	47	1	B	2	2	5	3	8.4	92.1	88.4	4.5	-6.4	-6.8	-0.1	5	1.6	0.6	1.3	-6.8	5.8	-6.1	-3.4	8	7.4	1.3
1	60	1	30.28	1	46	1	B	2	2	2	3	8.5	87.7	83.5	4	-10.4	-10.9	0.8	4.6	-7.9	-8.1	0.4	2.7	2.2	1.1	-3.9	2.5	2.8	-0.4
2	58	1	30.13	2	47	1	B	2	1	1	4	7.9	90.3	87.1	4.9	-9.9	-8.3	-1.7	5.4	-6.9	-5.5	-1.6	-1.3	7.8	1.2	-2.5	3	2.8	0.1
2	82	1	24.18	2	49	1	B	2	2	4	6	11	91.5	85.5	5.4	-7.6	-5.8	-0.9	5.8	-1.7	-0.3	-2	3.1	0.8	-2.3	-5.2	5.9	5.5	-1.1
1	63	1	32.43	2	39	1	B	2	1	2	3	5.9	89.1	85.3	2.2	1.9	0	2.3	1.6	3.5	2.2	1.6	-1.7	5.6	2.1	-4.3	1.6	2.2	-0.7
2	54	1	31.63	1	39	1	B	2	1	3	3	7.5	88.7	85.4	3.4	-0.7	-0.7	-0.1	5.6	-1.8	-0.6	-1	-3.9	3.7	-3.5	-1.9	-1.1	0.1	-1
1	68	1	25.54	1	37	1	B	2	2	3	3	6.1	84.9	80.2	1.3	-1.1	-1.7	0.5	1.7	-2.8	-2.4	-0.6	0.1	2.4	1.3	-4.4	-1.7	-0.7	-1.1
2	73	1	23.34	2	38	1	B	2	1	3	3	19.4	89	80.3	10.6	-10.6	-7	-3.8	8.7	-5.6	-2.4	-3.1	-2.7	6.8	-4.1	-10.7	5	4.6	0.7
2	66	1	25.38	2	38	1	B	2	1	2	5	7.3	89.2	84.2	2.7	-0.2	-0.3	-0.1	3.2	0.9	2.1	-1.2	1.3	3.6	2.3	-4.1	1.1	2.4	-1.2
1	52	2	29.53	1	38	1	B	2	3	4	3	12.8	89.9	80.9	3.5	-4.6	-6.4	1.1	8.5	-6.2	-7.6	1.4	-7.5	6.2	-9	-4.3	-1.6	-1.2	0.3
1	56	2	26.91	2	35	1	B	2	2	5	3	11.1	88.2	82.8	6	1.7	0.3	1.4	8.5	-1	-1.1	0	-3.7	7.8	-4.4	-2.6	-2.7	-1.4	-1.4
1	73	1	29.56	1	33	1	B	2	2	3	3	10.7	88.7	85.7	7.1	-2.9	-5.8	2.5	4.8	7.5	5.3	2.3	2	1.8	-1	-5.9	10.4	11.1	-0.2
2	69	1	31.76	2	36	1	B	2	2	3	5	6	84.9	83.1	4.6	-4.5	-2.7	-1.9	2.7	-4.7	-3	-1.5	-2.6	7.7	2	-3.3	-0.2	-0.3	0.4
1	77	1	26.35	1	44	1	B	2	2	2	5	6.1	88.6	86.5	3.7	-8.1	-9.7	1.6	0.4	-0.9	-2.5	1.6	8.8	2	11.8	-5.7	7.2	7.2	0
1	63	1	26.65	2	38	1	B	2	1	3	4	16.8	89.4	80.1	7.3	-1.5	-3.1	1.8	10.1	-4.3	-5.1	0.8	0	7.9	-1.7	-6.7	-2.8	-2	-1
1	68	1	30.63	1	40	1	B	2	2	2	3	8.3	90.4	86.3	4.3	0	-0.2	0.2	8.8	12.8	13.1	-0.2	-1.6	6.5	-3.5	0.5	12.8	13.3	-0.4
2	64	1	25.63	1	34	2	B	2	1	4	3	4.6	89.3	85	0.2	-4.6	-3.6	-1.2	5.3	-7.8	-6.7	-1.7	9.5	10.4	15.1	0.7	-3.2	-3.1	-0.5
2	73	2	29.86	1	33	1	B	2	3	5	3	8.5	87.2	83.7	5	5.1	5.3	-0.6	1.4	0.4	1.6	-1.6	-2.3	7.3	3.7	-7.1	-4.7	-3.7	-1
1	62	1	29.77	1	36	1	B	2	2	3	4	9.7	92.2	85.5	2.7	-3.1	-3.7	0.8	5.7	-0.9	-1.5	0.6	-10.6	7.7	-8.8	-4	2.2	2.2	-0.2
1	72	1	29.96	1	36	1	B	2	2	3	3	5.9	85.8	80.2	0.4	2.7	1.4	1.2	1.3	6.5	5.8	0.7	-5.2	5	-1.5	-4.6	3.8	4.4	-0.5
1	69	1	28.24	2	44	1	B	2	3	3	5	7.2	89.7	85.5	2.8	0.8	-0.8	1.5	2	-6.1	-7.3	1.2	-0.1	9.2	6.7	-5.2	-6.9	-6.5	-0.3
1	69	1	28.24	1	42	1	B	2	3	3	4	11.1	87.6	82.5	6.1	-3	-4.8	1.9	3.4	1.9	2.2	-0.2	6.5	-1	1.8	-7.7	4.9	7	-2.1
1	64	2	25.98	1	49	1	B	2	4	5	4	5.3	89.5	85.1	0.7	-2.5	-5	2.5	2.9	1.7	0	1.8	-1.8	6.1	1.6	-2.4	4.2	5	-0.7
1	61	1	29.62	1	48	1	B	2	2	3	3	9.8	91.8	80.7	-1.3	-8.3	-10.3	2	9.8	-10.7	-10.5	-0.2	3.8	4.1	-2	0	-2.4	-0.2	-2.2
1	77	1	27.23	2	48	1	B	2	2	3	6	11.2	87.8	80.5	4	-4.2	-5.4	1	3.5	1.1	-0.3	1.4	-3.1	12.4	5.7	-7.7	5.3	5.1	0.4
1	48	2	25.7	2	48	1	B	2	2	4	3	8.6	86.4	81.6	3.9	-6.2	-7	1	2.2	-2.2	-3.4	1.3	-0.8	5.7	-2.7	-6.4	4	3.6	0.3
1	78	1	23.72	2	34	2	B	2	2	3	3	8.1	86.1	83.6	5.7	5.3	4.4	1	-2	5.1	5.5	-0.5	-2	7.6	7.5	-10.1	-0.2	1.1	-1.5
1	59	1	37.78	2	37	1	B	2	2	3	4	7.8	89.4	87.8	6	-8.2	-8.8	0.9	0.8	-1.4	-1.8	0.4	2.2	1.5	2.8	-7	6.8	7	-0.5
1	55	1	27.86	2	43	1	B	2	2	3	4	11.4	87.9	81.5	4.8	-8.9	-9.5	0.8	2.1	-0.9	-1.5	0.6	3.8	10.3	12.3	-9.3	8	8	-0.2
2	67	1	27.1	2	39	1	B	2	2	3	3	10.5	88.1	83.7	6.2	-3.4	-3.2	-0.2	1.2	1.8	2	-0.2	1.3	6.1	6.2	-9.3	5.2	5.2	0
1	61	2	26.75	2	38	1	B	2	3	4	6	9.6	89.2	81.5	1.9	0.7	0.4	0.4	-0.2	4.2	6.5	-2.3	-1.5	5.7	4	-9.8	3.5	6.1	-2.7
2	72	2	25.34	2	41	1	B	2	3	5	3	17.4	93.5	85.5	9.5	-10.7	-9.6	-1.2	12.5	-5.9	-3.7	-2.3	10.7	4.8	3.2	-4.9	4.8	5.9	-1.1
2	72	2	25.34	1	41	1	B	2	2	4	3	14.8	92.2	86.7	9.3	-10.9	-9.7	-1.2	9	-7.2	-6.4	-0.7	5.4	3.6	0.3	-5.8	3.7	3.3	0.5
1	81	2	24.15	1	38	1	B	2	2	4	3	0.1	88.3	91.5	3.4	7.1	6.4	0.7	-0.3	6.2	5.9	0.3	3	5.5	8.8	-0.4	-0.9	-0.5	-0.4
1	66	1	35.31	2	37	1	B	2	2	4	3	9.4	88.1	85.7	6.6	-7.8	-10.6	2.7	1.6	-4	-5.8	1.9	0	3.8	2.1	-7.8	3.8	4.8	-0.8
1	75	1	27.94	2	38	1	B	2	2	4	4	8.1	87.1	84.7	5.7	1.7	1.7	0.1	2.2	1.8	2	-0.2	-4.2	7.8	1.5	-5.9	0.1	0.3	-0.3
1	60	2	29.42	2	40	1	B	2	3	5	4	8.1	88.3	82.3	2.1	-8.8	-10.1	1.2	2.2	-6.6	-7	0.2	-0.9	2.4	-0.8	-5.9	2.2	3.1	-1
1	60	2	29.42	1	40	1	B	2	3	5	3	7.1	86.7	83.5	4	-2.1	-3.7	1.5	4.8	-6.1	-6.4	0.3	7.7	4.9	7.8	-2.3	-4	-2.7	-1.2
1	63	2	24.88	1	38	1	B	2	3	4	5	13.1	89.8	80.4	3.8	-3.3	-4.8	1.3	5.5	5.2	3.7	1.4	6.7	7.9	9.1	-7.6	8.5	8.5	0.1
1	65	1	30.62	1	36	1	B	2	2	4	4	14	89.6	81.7	6.4	-2.7	-7.9	5.4	2.5	1.4	-2.9	4.4	-4.8	6.5	-0.7	-11.5	4.1	5	-1
2	67	1	26.89	2	43	1	B	2	2	3	3	8	87.7	84.6	4.8	-6.5	-6.2	-0.4	2.5	-3.7	-2.2	-1.4	1.6	5.3	4.2	-5.5	2.8	4	-1
1	67	1	26.89	1	43	1	B	2	2	4	3	6.3	86.3	85.7	6	-4.7	-5.8	1.1	0.9	-4.3	-4.6	0.3	3.4	3.5	5.8	-5.4	0.4	1.2	-0.8
2	60	2	25.75	1	39	1	B	2	3	4	3	10.3	89.7	83.7	4.5	-4	-3.6	-0.4	6.3	7.3	9.3	-2	-0.3	3.6	-3	-4	11.3	12.9	-1.6
1	65	1	30.88	2	41	1	B	2	2	3	6	11.9	88.4	81.5	4.7	-0.8	-4	3.3	0.4	-0.7	-2	1.3	-1.2	5.5	3.6	-11.5	0.1	2	-2
2	63	2	27.34	2	39	1	B	2	2	4	4	3.8	87.2	86.7	3.2	0.5	0.6	-0.1	0.8	-0.5	0.7	-1.1	-0.4	7.9	7	-3	-1	0.1	-1
2	63	2	27.34	1	37	1	B	2	3	4	3	4	88.8	89.2	4.2	4.4	4.5	-0.1	-2.3	4.5	3.7	0.9	-2.9	6.5	5.9	-6.3	0.1	-0.8	1
1	67	2	27.59	1	33	1	C	1	2	5	5	9.6	87.2	82.2	4.9	2.5	-0.8	3.2	4.8	5.4	3.8	1.6	1.1	9.7	6.1	-4.8	2.9	4.6	-1.6
2	63	2	38.29	2	38	1	C	1	3	5	3	11.5	86.9	81.3	6.1	-5.4	-4.5	-0.9	4.2	5	5.3	-0.3	-1.7	1	-4.7	-7.3	10.4	9.8	0.6
1	66	1	26.25	1	32	1	C	1	1	2	3	5.8	90.5	89.8	5	-5.6	-6.7	1	1.6	-1.1	-1.5	0.3	7.9	1.1	7.5	-4.2	4.5	5.2	-0.7
2	59	1	31.1	2	43	1	C	2	2	2	3	6.2	85.9	82.2	2.8	-5.4	-5.3	-0.1	-1	2	0.9	1	5.3	5	11.3	-7.2	7.4	6.2	1.1
1	59	1	31.1	1	43	1	C	2	2	2	3	12.9	89.5	82.4	6	-5.9	-6.6	0.7	6	-3.4	-3.7	0.3	0.3	-0.3	-5.5	-6.9	2.5	2.9	-0.4
1	74	1	34.01	1	75	1	C	3	3	2	4	4.7	86.8	83.4	0.6	-4.9	-7.8	3	-0.3	-0.8	-4.4	3.3	0.7	-2.6	-1.5	-5	4.1	3.4	0.3
1	67	1	28.91	1	50	1	C	3	3	2	5	8.5	90.9	87.5	5.3	-1.5	-5.3	3.8	5.3	-0.3	-3.6	3.2	5.7	6.1	6	-3.2	1.2	1.7	-0.6
1	63	1	27.29	1	86	1	C	3	3	3	3	15.1	91.8	83.2	6.5	-7.6	-8.6	1	8.2	-5.6	-6.4	0.8	4.9	8.1	4.7	-6.9	2	2.2	-0.2
1	70	2	26.33	2	40	1	C	3	4	5	4	8.7	87.9	84.3	5	-2.8	-4.3	1.8	2.5	1.5	1.4	0	3	1.6	1.9	-6.2	4.3	5.7	-1.8
2	57	2	30.71	2	36	1	C	3	3	4	5	9.2	86.2	84.7	7.9	-4.2	-3.2	-0.8	-0.5	0.4	0.1	0.3	-6.6	6.2	0.2	-9.7	4.6	3.3	1.1
2	57	2	30.71	1	36	1	C	3	3	4	5	13	85.6	85.8	13	-9.2	-8.9	-0.4	0.5	0.3	-0.2	0.5	7.3	3	9.8	-12.5	9.5	8.7	0.9
1	58	1	24.59	1	38	1	C	3	2	3	4	9.6	88.4	85.5	6.4	-4.1	-4.7	0.7	2.9	6.3	6.1	0.2	-1.9	2.3	-2.6	-6.7	10.4	10.8	-0.5
1	63	2	35.15	1	32	1	C	3	2	5	3	14.8	87.8	80.7	7.6	-4.6	-5.3	0.7	3.6	0.9	0.5	0.1	3.5	4.7	5	-11.2	5.5	5.8	-0.6
1	60	1	27.47	2	43	1	C	3	1	3	3	8.5	88.2	84.2	4.4	-6.9	-9.1	2.2	5.8	-5.9	-6.8	0.9	-2.1	3.7	-4.3	-2.7	1	2.3	-1.3
1	60	1	27.47	1	43	1	C	3	1	3	3	8.4	90	84.1	2.8	-8.6	-8.6	0.4	6.7	-5.7	-7.7	1.9	0.3	3.1	-3	-1.7	2.9	0.9	1.5
1	57	1	34.99	2	87	1	C	3	2	2	3	13.4	90	85.5	8.7	-0.9	-4.4	3.4	4.1	-1.8	-3.4	1.6	-0.8	4.2	-0.4	-9.3	-0.9	1	-1.8
1	57	1	34.99	1	87	1	C	3	2	2	3	10.3	93.5	92.7	4.1	-1.3	-2.8	1.6	6.3	-3.2	-3.8	0.8	-0.2	3	-3.4	-4	-1.9	-1	-0.8
1	81	1	29.37	2	47	1	C	3	2	2	3	8.7	88.4	83.9	4.4	1.4	-0.3	1.8	2.7	-0.9	-0.6	-0.1	4.1	2	3.8	-6	-2.3	-0.3	-1.9
2	66	1	26.92	2	41	1	C	3	2	2	3	7.5	89.4	85.2	3.6	-7.3	-7.1	-0.2	0.5	-1.9	-1	-0.9	3.7	3.9	7	-7	5.4	6.1	-0.7
1	64	1	29.21	1	86	1	C	3	2	2	3	8.7	88.7	84.9	4.8	4.1	2.9	1.4	5.7	1	0	0.9	6.1	1.4	1.6	-3	-3.1	-2.9	-0.5
1	77	1	23.8	2	40	1	C	3	1	4	5	17.9	87.9	79.7	9.6	-5.2	-5.5	0.3	6.9	3.5	3.5	0.1	-2.9	6.7	-2.9	-11	8.7	9	-0.2
1	78	1	25.5	2	36	1	C	3	2	2	3	4.7	87.8	87.5	4.4	1	0.6	0.5	-1.1	4	4.2	-0.4	-3.7	3.1	0.6	-5.8	3	3.6	-0.9
1	68	1	27.41	2	71	1	C	3	1	3	3	8.7	89.6	86.3	5.3	1.4	-1.2	2.5	7.1	0.6	0.2	0.6	-5	3.2	-8.7	-1.6	-0.8	1.4	-1.9
2	62	1	25.86	2	38	1	C	3	2	4	4	4.4	86.2	84.5	2.9	-6.9	-2.8	-4.1	-1	-1.7	1.5	-3.3	3.1	0.5	4.5	-5.4	5.2	4.3	0.8
1	70	1	22.03	2	40	1	C	3	2	3	5	9	88.6	84.1	4.6	-4.4	-5.5	1.2	3	-4.3	-4.3	0.2	1.5	5.7	4.1	-6	0.1	1.2	-1
2	75	2	30.56	2	41	1	C	3	3	3	3	13.1	90.4	83.1	5.7	-8.4	-5.7	-2.8	4.7	-3.9	-0.5	-3.4	5.2	5	4.7	-8.4	4.5	5.2	-0.6
2	62	1	31.88	2	85	1	D	1	1	2	5	6.6	89.1	87.7	5.2	-5.4	-4.6	-0.8	2.9	-4.9	-4.5	-0.5	1.5	5.9	4.2	-3.7	0.5	0.1	0.3
2	62	1	31.88	1	85	1	D	1	1	2	5	11.1	90	89	10.5	-7.5	-7.3	-0.1	5.1	-3.5	-3.4	-0.2	6.4	4	5.3	-6	4	3.9	-0.1
1	68	1	29.29	1	40	1	D	1	1	3	3	0.6	86.6	87.9	2	1.5	0.6	1	-2	7.5	7.5	0.2	2.5	3.1	7.7	-2.6	6	6.9	-0.8
1	72	1	24.5	1	46	2	D	1	1	2	3	8	90	84.4	2.4	-7.1	-9.4	2.1	5	-5.9	-7.5	1.7	2.7	-0.7	-2.6	-3	1.2	1.9	-0.4
2	53	1	31.37	2	60	1	D	3	2	2	3	5.7	84.6	85.8	6.5	-10.3	-6.9	-3.6	0	-2.5	1.7	-4.2	-11.4	1	-10.8	-5.7	7.8	8.6	-0.6
2	63	1	26.82	2	43	1	D	3	2	2	4	2.3	84.9	86.3	3.3	-0.8	1.3	-2.1	-2.6	6.2	7.2	-1.1	0.3	0.5	3.2	-4.9	7	5.9	1
1	74	1	32.22	1	37	1	D	3	2	3	5	9.2	91.3	84.1	1.7	-3	-4.9	2	-0.9	-1.4	-2.2	1	8.6	7.6	17.5	-10.1	1.6	2.7	-1
1	69	1	27.2	2	51	1	D	3	2	3	5	1.5	87	88.5	2.9	0.4	-2	2.4	-2.8	4.6	2.6	1.9	-4.9	2	-0.4	-4.3	4.2	4.6	-0.5
1	59	1	26.81	2	33	1	D	3	2	3	4	12.5	91.6	81.7	2.7	-5.6	-8.6	2.8	9.9	-9.3	-10.4	1	4.7	1.8	-3.5	-2.6	-3.7	-1.8	-1.8
1	60	2	33.37	2	39	1	D	3	3	4	3	8.4	90.1	81.5	0.1	-3.2	-6	2.8	1.9	2	0.5	1.5	4.9	5.2	8.2	-6.5	5.2	6.5	-1.3
1	62	1	24.68	2	31	1	D	3	2	2	3	9.9	94.5	84.7	0.1	-6.1	-7.8	1.9	5	-2.9	-2.8	-0.2	2.2	-5.2	-8	-4.9	3.2	5	-2.1
1	69	1	39.93	1	44	1	D	3	1	2	6	9	87.4	83.7	5.5	-7.8	-8.8	1	-8.4	4.6	3.9	0.7	3.8	3.7	16.2	-17.4	12.4	12.7	-0.3
2	77	1	22.32	2	44	1	D	3	2	1	5	8	86.5	82	3.5	-12.8	-12	-0.7	1.8	-6	-5	-1	-2.2	2	-1.7	-6.2	6.8	7	-0.3
1	75	2	32.31	1	44	1	D	3	3	4	3	6.2	89.3	86.3	3.4	-1	-1.9	1.1	-1.1	2.4	1.4	1.1	-3.3	5	2.7	-7.3	3.4	3.3	0
1	69	1	33.46	2	45	1	D	3	1	4	3	7.6	85.3	82.4	4.7	-0.2	-2.2	2	2	4	2.8	1.2	-0.6	4.9	2.1	-5.6	4.2	5	-0.8
1	64	1	23.2	2	44	1	D	3	3	3	3	12	89.5	76.8	-0.9	-6.3	-6.9	0.6	1.3	0.4	0	0.3	-2.7	0.8	-3.1	-10.7	6.7	6.9	-0.3
2	82	1	26.58	2	36	1	D	3	1	3	4	0.9	86.1	86.4	1.1	-4.2	-3.5	-0.7	-1.5	1.7	1.3	0.4	0.5	2.5	4.9	-2.4	5.9	4.8	1.1
2	66	1	21.3	1	44	2	D	3	1	3	6	9	90	82.2	1.1	-8.1	-7.2	-0.8	-1	-2.7	-1.1	-1.6	9.2	9.6	20.2	-10	5.4	6.1	-0.8
1	68	1	22.3	1	44	1	D	3	2	3	3	14	92.3	84	5.8	-8.5	-10.2	1.6	10.2	-6.4	-7	0.6	7.6	3.2	0.7	-3.8	2.1	3.2	-1
2	74	1	26.84	2	37	1	A	3	2	1	3	16.8	89.9	80.8	7.8	-9	-8.4	-1.1	9.4	-7.9	-5.9	-2.3	1.6	7.6	-1	-7.4	1.1	2.5	-1.2
2	71	2	29.87	2	33	1	A	3	3	2	4	2.2	87.4	87.9	3	0.6	1.9	-1.3	-1.4	3.3	3.6	-0.4	2.6	3.3	6.4	-3.6	2.7	1.7	0.9
1	54	1	26.81	2	48	1	A	3	3	2	3	5.5	90.8	85.9	1.9	-1.6	-2.4	0.7	2.2	2.7	3.3	-0.6	-4.5	7.9	1.5	-3.3	4.3	5.7	-1.3
1	61	1	27.92	2	43	1	A	3	2	3	3	13.8	88	81.7	7.8	-9.3	-11	1.6	0.7	-1.5	-2.7	0.9	6.6	2.5	8.9	-13.1	7.8	8.3	-0.7
1	61	1	27.92	1	43	1	A	3	2	3	5	12.1	88.8	81.7	4.9	-11	-13.6	2.5	3.5	-7.9	-9.2	1.5	-1.4	5.2	-0.5	-8.6	3.1	4.4	-1
2	59	1	31.06	1	49	1	A	3	4	2	6	24.3	93.9	83.4	13.5	-11.2	-10.6	-0.7	4.8	0	-0.2	-0.3	-2.4	-1.7	-8.2	-19.5	11.2	10.4	0.4
2	83	2	28.05	2	62	1	A	3	2	2	4	7	86	84.4	5.6	-3.2	-2.4	-1	2.3	3.4	3.7	-0.1	1.9	9.1	8.8	-4.7	6.6	6.1	0.9
2	83	2	28.05	1	62	1	A	3	2	2	4	9	87.2	84.8	6.4	-2.2	-1	-1.1	1.4	3.1	3.5	-0.3	-7.4	2.4	-6	-7.6	5.3	4.5	0.8
2	72	1	29.31	2	55	1	A	3	2	3	4	7	91.9	90.6	5.9	-4.7	-4.5	-0.2	-2.3	2.5	2.8	-0.4	-1.2	4.7	5.2	-9.3	7.2	7.3	-0.2
1	72	1	29.31	1	50	2	A	3	2	3	3	5.1	90.6	88.3	2.4	-5.7	-7.2	1	-2	-2.9	-3.8	1.6	2.4	-2.4	2.7	-7.1	2.8	3.4	0.6
1	74	1	29.16	1	57	1	A	3	2	2	5	4	88.7	87.6	2.8	-7	-10	2.9	-2.6	0.4	-2.5	2.6	1.4	3	6.7	-6.6	7.4	7.5	-0.3
2	59	1	38.1	1	44	1	A	3	1	3	3	2.7	87.3	86.2	1.8	-4.5	-3.6	-1	1.1	1.6	2.4	-0.7	-5.7	6.1	-0.3	-1.6	6.1	6	0.3
1	70	1	29.51	1	44	1	A	3	2	3	4	11	91.6	84.4	4	-6.5	-8.1	1.5	3.9	-3.5	-4.3	0.7	3.5	0.8	0.6	-7.1	3	3.8	-0.8
2	68	1	26.74	2	72	1	A	3	2	3	3	10.6	91.9	85.2	3.9	-7.2	-5.7	-1.4	4.6	0.9	0.3	0.6	0.3	4.4	-0.4	-6	8.1	6	2
1	68	1	26.74	1	40	1	A	3	2	3	3	10.5	90.5	85.7	5.7	-2	-2.6	0.5	4.1	-1.7	0.5	-2.2	-5.1	1.4	-7.6	-6.4	0.3	3.1	-2.7
1	68	1	27.29	2	57	1	A	3	1	4	3	9.7	86	84.4	7.7	-8.3	-9.4	1	6.7	-6.4	-7.4	1	-5.8	11.7	-0.4	-3	1.9	2	0
1	67	2	35.32	2	58	1	A	3	4	5	4	13.7	90.5	80.1	3.4	-4.5	-6.6	2.1	11	-2.3	-3.3	1	2.6	6.4	-1.8	-2.7	2.2	3.3	-1.1
1	67	2	35.32	1	54	1	A	3	4	5	3	13.2	90.5	82.4	4.9	-7.8	-9.9	2	6.5	-1.1	-3.1	2.2	2	4.3	-0.5	-6.7	6.7	6.8	0.2
1	75	1	29.47	2	42	1	A	3	3	4	4	10.5	89.8	87.1	8.1	-3.2	-3.2	0.1	-1.4	10.7	11.1	-0.3	0.8	12.8	14.9	-11.9	13.9	14.3	-0.4
1	74	2	25.14	2	41	1	A	3	4	5	4	17.3	87.2	85.9	16	1.2	-0.4	1.9	4	4.1	1.4	2.7	0	0.2	-4.1	-13.3	2.9	1.8	0.8
1	83	1	24.09	2	44	1	A	3	1	1	5	17.4	91.3	79.3	5.5	-8.4	-11.2	2.6	8.4	-1.6	-3.5	1.9	3.4	5.2	0.3	-9	6.8	7.7	-0.7
1	83	1	24.09	1	44	1	A	3	1	1	4	13.6	87.7	80.9	6.5	-5.5	-6.4	0.9	1.9	-4.7	-4.9	0.2	2.3	3.2	3.6	-11.7	0.8	1.5	-0.7
1	68	1	23.63	1	41	1	A	3	2	2	3	1.8	85.2	85.4	2	6.7	5.4	1.3	-0.8	7.5	6.4	1.1	-2.9	3.1	0.8	-2.6	0.8	1	-0.2
1	63	1	25.38	2	43	1	A	3	3	3	3	11.5	89.4	82.5	4.6	-10.3	-11.4	0.9	6.2	-6.2	-9.1	2.8	-4.5	8.2	2.4	-5.3	4.1	2.3	1.9
1	66	1	24.98	2	44	1	A	3	1	1	3	11.9	91.1	89	9.8	-9	-9.5	0.6	3.5	-2.8	-3.4	0.6	3.7	9.3	9.3	-8.4	6.2	6.1	0
1	66	1	24.98	1	44	1	A	3	1	1	3	4.2	88.4	87.1	3.1	-6.6	-8.6	1.9	2	-2.7	-4.1	1.4	4	-1.6	0.7	-2.2	3.9	4.5	-0.5
2	70	2	24.25	1	46	1	A	3	1	3	3	9.9	92.8	85	2	-4.6	-4.4	-0.4	8.2	-5.9	-5.6	-0.3	3.6	5.2	0.5	-1.7	-1.3	-1.2	0.1
1	83	1	27.66	2	37	1	A	3	2	3	3	10.9	88.1	82.4	5.4	0.4	0.2	0.2	6	3.3	3.4	-0.1	8.1	10.6	12.7	-4.9	2.9	3.2	-0.3
1	72	1	32.42	1	40	1	A	3	1	4	5	7.6	87.8	84	4	-5.4	-7.2	1.8	4.2	1.5	1.7	-0.4	4.5	12.3	12.8	-3.4	6.9	8.9	-2.2
1	68	1	25.45	2	44	1	A	3	1	3	5	10.9	88	84.7	7.6	-5.7	-7.3	1.6	1.3	-0.6	-1.6	1	-3.2	7.2	2.8	-9.6	5.1	5.7	-0.6
2	64	1	26.56	1	46	1	A	3	1	1	4	7.3	88.6	83.8	2.6	-2.8	-2.8	-0.1	1.9	9.6	11.9	-2.3	1.9	4.4	4.5	-5.4	12.4	14.7	-2.2
2	73	1	27.45	2	40	1	A	3	2	3	3	8.7	90.9	86.5	4.3	-4.8	-4.6	-0.4	4.4	-4.4	-4.1	-0.4	3.1	6.8	5.5	-4.3	0.4	0.5	0
2	73	1	27.45	1	42	1	A	3	2	2	4	7	90.2	86.1	2.7	-6.9	-5.1	-1.9	2.8	-5	-4.5	-0.6	-1.6	1.4	-2.8	-4.2	1.9	0.6	1.3
2	69	1	21.1	2	48	1	A	3	3	3	3	7.3	93.8	89	2.4	-7.7	-7.3	-0.4	6.6	-5.2	-6.2	1	3.2	7.9	4.4	-0.7	2.5	1.1	1.4
2	69	1	21.1	1	43	1	A	3	3	3	3	7.6	93	88.3	2.9	-5.7	-5.5	-0.3	2.9	-3.2	-5	1.9	-0.6	1.2	-4.8	-4.7	2.5	0.5	2.2
1	84	2	29.46	1	48	1	A	3	3	5	3	10.5	88.4	83.8	6	-3.3	-4.2	1	7.8	4.3	3.8	0.5	2	6.8	1.2	-2.7	7.6	8	-0.5
1	71	2	20.94	2	41	1	A	3	3	5	3	11.7	90.4	84.2	5.7	-5	-5.2	0.3	4.1	0.8	0.3	0.5	0.6	7	3.6	-7.6	5.8	5.5	0.2
1	72	2	25.23	2	47	1	A	3	2	3	3	13.7	90.8	80.2	2.8	-3.4	-5.4	2	8.5	-1.9	-2.1	0.2	2.5	9.9	3.9	-5.2	1.5	3.3	-1.8
1	65	1	28.68	2	44	1	A	3	2	1	3	7.9	86.9	83.4	4.3	3.7	2.1	1.6	0.4	4.2	4	0.1	-3.4	6.1	2.5	-7.5	0.5	1.9	-1.5
1	65	1	28.68	1	44	1	A	3	2	2	5	8.3	87.8	86.9	7.6	-2.2	-4.4	1.9	0.2	2.8	2.1	0.6	2.8	0.9	3.4	-8.1	5	6.5	-1.3
2	89	1	28.13	2	56	1	A	3	1	2	6	3.6	86.7	86.8	4.1	0.2	0.6	-0.5	-3	7.9	8.3	-0.1	-2.8	9.3	9.8	-6.6	7.7	7.7	0.4
2	89	1	28.13	1	41	1	A	3	1	3	3	2.8	88.5	87.7	1.7	1.8	2.4	-0.7	-1	1	2.1	-1	5.4	3.2	9.2	-3.8	-0.8	-0.3	-0.3
1	68	2	25.15	2	33	1	A	3	3	5	3	10.1	91.2	85.7	4.5	6	-6.7	0.7	6.4	-0.9	-2.5	1.7	6.5	9.8	9.9	-3.7	-6.9	4.2	1
1	68	2	25.15	1	34	1	A	3	4	5	3	6.1	90.6	84.8	0.3	-3	-7.7	4.7	2.2	-1.3	-5	3.9	1.9	2.5	2	-3.9	1.7	2.7	-0.8
1	65	1	27.71	2	53	1	A	3	2	4	3	11.2	91.4	87.1	6.9	-4.4	-5.9	1.5	4	-2.1	-3.2	1	-1.1	6.8	2	-7.2	2.3	2.7	-0.5
1	64	1	27.35	2	43	1	A	3	3	4	3	8.4	87.2	80.7	2.3	-4.9	-5.5	0.8	4	-8.4	-7.3	-1.1	0.1	12.1	7.8	-4.4	-3.5	-1.8	-1.9
1	67	1	22.98	1	50	1	A	3	2	3	4	6.5	88.4	84.6	2.8	-0.1	-0.7	0.4	3	5.8	6.4	-0.6	2.6	5	4.6	-3.5	5.9	7.1	-1
1	65	1	32.38	1	44	1	A	3	1	3	4	9.8	86.9	85.1	8.1	-3.8	-4.1	0.3	3.8	0.2	-0.9	0.9	-10	4.8	-8.6	-6	4	3.2	0.6
2	68	1	26.64	2	43	1	A	3	1	2	4	12.6	88.5	83.2	7	-8.8	-8.8	-0.1	6.1	-3.4	-3.3	-0.2	1.8	8	3.8	-6.5	5.4	5.5	-0.1
1	68	1	26.64	1	43	1	A	3	1	2	3	15.7	91.7	85.5	9.1	-12	-13.2	1.1	7.1	-4.1	-4.2	0.1	-4.7	4.9	-6.9	-8.6	7.9	9	-1
1	65	2	29.59	2	42	1	A	3	3	4	3	9	86.8	82	3.8	4.9	4.7	0.3	3.8	1	1.6	-0.5	-1.9	4.4	-1.4	-5.2	-3.9	-3.1	-0.8
1	65	2	29.59	1	49	1	A	3	3	4	3	8.8	88	82.2	2.8	-4.6	-5.7	1	5	-4.4	-5.6	1.2	-1.1	4.1	-1.8	-3.8	0.2	0.1	0.2
2	66	1	27.74	1	41	1	A	3	1	4	3	7.8	86.3	83.4	4.7	-4	-2.3	-1.9	3.6	2.1	3.7	-1.5	4.6	6	7.2	-4.2	6.1	6	0.4
2	81	1	30.32	2	43	1	A	3	1	4	3	16.5	90.7	80.8	6.5	-0.6	-0.3	-0.3	9.9	1	0.3	0.7	-2.4	7.8	-4.5	-6.6	1.6	0.6	1
1	81	1	30.32	1	43	1	A	3	1	4	5	10.5	89.3	82.7	3.9	-3.9	-7.8	4	4.7	-3.5	-6.4	2.9	2.4	6.4	3.6	-5.8	0.4	1.4	-1.1
2	58	2	24.43	2	36	1	A	3	3	4	3	8.3	89.8	83.4	1.5	-0.6	0.4	-1	2.5	-2.8	-1.1	-1.8	6.6	12	16.1	-5.8	-2.2	-1.5	-0.8
2	58	2	24.43	1	35	1	A	3	3	5	3	12.3	87.2	83.8	9	-5	-2.5	-2.5	7.7	-2.8	-1.3	-1.5	0.2	3.5	-3.7	-4.6	2.2	1.2	1
1	56	1	27.58	2	55	1	A	3	1	1	4	5.7	87.6	84.2	2.3	2.2	2	0.1	3.4	2.8	4.4	-1.7	1.2	4.1	2.1	-2.3	0.6	2.4	-1.8
1	57	1	32.68	2	44	1	A	3	2	4	3	9.9	89.2	85	5.7	-8.1	-9.6	1.6	4.3	-3.9	-5.6	1.6	2.7	9.1	7.2	-5.6	4.2	4	0
1	57	1	32.68	1	44	1	A	3	2	4	4	1.6	87.4	90.1	4	-3.6	-4.3	0.6	-2.4	0.2	-1.7	1.7	5.7	5.1	12.9	-4	3.8	2.6	1.1
2	69	2	32.12	2	43	1	A	3	3	4	3	5.7	88.4	86.7	3.9	-2.7	-2.5	-0.2	-2.9	2.5	2.5	0	2.6	0.3	6	-8.6	5.2	5	0.2
1	69	2	32.12	1	43	1	A	3	3	5	4	10.3	90	85.9	6	-4.5	-4.8	0.4	-0.2	3.7	2.8	0.7	1.2	5	6.2	-10.5	8.2	7.6	0.3
1	62	2	30.87	1	43	1	A	3	2	5	3	12.6	85.5	78.3	5.6	-1	-3.5	2.7	5.2	3.1	2	1.1	1.6	7.7	4	-7.4	4.1	5.5	-1.6
2	68	2	23.81	1	30	1	A	3	3	4	3	9.9	86.3	82.4	5.7	-4.2	-3.7	-0.6	4.7	-2.4	-1.5	-0.9	1.5	4.2	1	-5.2	1.8	2.2	-0.3
2	65	1	25.23	2	43	1	A	3	1	4	4	19	93.9	80.9	6.1	-16.9	-16.3	-0.7	11.9	-10.4	-7.8	-2.6	-0.8	6.6	-6	-7.1	6.5	8.5	-1.9
2	65	1	25.23	1	43	1	A	3	1	3	3	16.4	92	78.8	3.1	-13.3	-12.5	-0.7	11.6	-7	-6	-1	0.4	1.7	-9.3	-4.8	6.3	6.5	-0.3
2	71	1	28.31	2	44	1	A	3	1	3	3	16.8	91.6	77.5	3.1	-13	-11.3	-1.5	12.2	-10.8	-9.8	-1	-1.9	12.2	1.9	-4.6	2.2	1.5	0.5
2	71	1	28.31	1	44	1	A	3	1	3	4	16.6	92.5	78.8	2.5	-11.8	-11.5	-0.3	9.5	-6.6	-5.3	-1.4	9.7	4.1	3.9	-7.1	5.2	6.2	-1.1
1	74	1	34.94	2	44	1	A	3	1	2	3	10.9	90.1	84	4.7	-7.6	-9	1.4	7.1	-4.1	-5.2	1.1	0.1	7.4	0.3	-3.8	3.5	3.8	-0.3
1	74	1	34.94	1	44	2	A	3	1	3	3	16.1	90.9	84.3	9.3	-8.8	-9.9	1.1	7.6	-2.1	-2.4	0.4	-2.6	5.3	-4.6	-8.5	6.7	7.5	-0.7
1	70	1	30.74	2	43	1	A	3	3	5	3	4.7	88.3	85.6	2	-2.4	-2.7	0.4	-1.7	2.9	4.1	-1.2	-9.5	8.7	0.7	-6.4	5.3	6.8	-1.6
1	48	1	27.46	2	43	1	A	3	2	3	3	9	89.3	85.2	4.9	-7.5	-7.9	0.4	4.8	-5.9	-5.7	-0.2	3.8	7.8	6.8	-4.2	1.6	2.2	-0.6
1	63	1	31.79	2	43	1	A	3	2	3	3	3.4	89.7	87.9	1.6	-1.9	-6	4.2	-1.3	4.5	1.6	2.8	-6.4	5.5	0.3	-4.7	6.4	7.6	-1.4
1	57	1	26.89	2	43	1	A	3	2	2	3	9.8	87.6	84.8	7	-5.9	-6.5	0.8	5.5	-2.5	-2.7	0.2	-5.2	6.6	-4.2	-4.3	3.4	3.8	-0.6
1	57	1	26.89	1	43	1	A	3	2	3	3	10.6	89.2	82.9	4.7	-6	-7.4	1.3	6.2	-3.4	-4.3	0.9	-0.4	8.1	1.1	-4.4	2.6	3.1	-0.4
2	75	2	27.95	2	44	1	A	3	2	4	3	7.5	86.1	81.8	3.2	-4	-3	-1	5.6	-5.5	-5.3	-0.2	-3.7	7.4	-2	-1.9	-1.5	-2.3	0.8
2	75	2	27.95	1	44	1	A	3	2	4	3	6.7	86.5	82.2	2.5	-4	-3.2	-0.9	3.7	-3.7	-2.2	-1.4	2	5.8	-4.5	-3	0.3	1	-0.5
1	69	1	27.05	1	44	1	A	3	1	2	5	14.7	92.3	82.4	4.9	-15.6	-19.4	3.6	5	-7.2	-9.5	2.5	2.4	3.8	1.2	-9.7	8.4	9.9	-1.1
1	67	1	32.38	1	40	1	A	3	2	3	3	5.4	89	87.5	3.9	-2.9	-5.5	2.6	3.6	4.3	2.9	1.5	2.7	1.3	0.5	-1.8	7.2	8.4	-1.1
2	75	1	23.96	2	47	1	A	3	1	2	3	19.8	93	77.3	4	-2.1	-1.4	-0.7	11.2	-3.2	-2.2	-0.9	5.5	7.8	2.2	-8.6	-1.1	-0.8	-0.2
1	75	1	23.96	1	47	1	A	3	1	3	3	22	94.8	75.4	2.5	-4.3	-5.2	0.8	14.1	-11	-10.6	-0.4	9.1	4.5	-0.4	-7.9	-6.7	-5.4	-1.2

## Sheet: Field Description
Group	1	Varus ankle group
	2	Valgus ankle group
Gender	1	Feamle
	2	Male
Side	1	Left
	2	Right
Diagnosis	1	OA
	2	ON
Approach	1	Medial parapatellar
	2	Midvastus
	3	Subvastus
Size_F	1	XS
	2	S
	3	M
	4	L
Size_T	1	AA
	2	A
	3	B
	4	C
	5	D
